# Supplementary material for: Chemometric Evaluation of Official and Advanced Methods for Detecting Olive Oil Authenticity in Canned Tuna
Source: Foods. 2025 Jul 29;14(15):2667. doi: 10.3390/foods14152667 (PMC12345719; doi:10.3390/foods14152667)
Supplement: Supplementary file 1 [file foods-14-02667-s001.zip]

Archive with 1 entries (1 files):
- foods-3763070-supplementary.pdf
